# Supplementary material for: Technical reliability of genotyping SNPs for forensic DNA phenotyping using SNaPshot- and MPS-based assays
Source: Int J Legal Med. 2026 Jan 8;140(3):1273–85. doi: 10.1007/s00414-025-03709-6 (PMC13161349; doi:10.1007/s00414-025-03709-6)
Supplement: Supplementary file 1 — Supplementary Material 1 [file 414_2025_3709_MOESM1_ESM.xlsx]

## Sheet: SuppTable1
Supplementary Table 1
Original HIrisplex-S PCR primers (as publishedd in [5,17]) with information regarding the generation of potential off-target PCR products (detailed information in Suppl. File 1) and SNPs in primer binding regions (detailed information in Suppl. Table 3) as obtained by BLAST analysis.
Assay 01: 24 variants
Primerset	Primername	Primer sequence (5'-3')	Gene	PCR product length [bp]	Genomic position	Target SNPs within this amplicon	Potential off-target PCR products (<= 3MM per primer, <=1000 bp)	High-risk potential off-target PCR products (<= 1MM, <=1000 bp), cf. Supplementary File 1	Common SNPs (1000G global MAF>0.01) in primer binding region (cf. Supp. Table 3)	primer different in Breslin et al . (2019) [18] for MiSeq (neglecting the added tag for MPS analysis)
Set1	MC1Rset1_F	GCAGGGATCCCAGAGAAGAC	MC1R	117	chr16:89919267-89919383	N29A	none	none	none
	MC1Rset1_R	TCAGAGATGGACACCTCCAG							none
Set2	MC1Rset2_F	CTGGTGAGCTTGGTGGAGA	MC1R	158	chr16:89919406-89919563	rs1805005, rs1805006, rs2228479	none	none	none
	MC1Rset2_R	TCCAGCAGGAGGATGACG							none
Set3	MC1Rset3_F	GTCCAGCCTCTGCTTCCTG	MC1R	147	chr16:89919645-89919791	rs11547464, rs885479, rs1805008, rs1805007, Y152OCH, rs110400	29	none	none
	MC1Rset3_R	AGCGTGCTGAAGACGACAC							none
Set4	MC1Rset4_F	CAAGAACTTCAACCTCTTTCTCG	MC1R	106	chr16:89920089-89920194	rs1805009	none	none	none
	MC1Rset4_R	CACCTCCTTGAGCGTCCTG							none
Set5	rs28777_F	TACTCGTGTGGGAGTTCCAT	SLC45A2	150	chr5:33958784-33958933	rs28777	none	none	none	CTTTCAAAAGGCTTCCACTCA
	rs28777_R	TCTTTGATGTCCCCTTCGAT							none
Set6	Rs16891982_F	TCCAAGTTGTGCTAGACCAGA	SLC45A2	128	chr5:33951494-33951621	rs16891982	none	none	none
	Rs16891982_R	CGAAAGAGGAGTCGAGGTTG							none
Set7	rs12821256_F	ATGCCCAAAGGATAAGGAAT	KITLG	118	chr12:88934468-88934585	rs12821256	none	none	none
	rs12821256_R	GGAGCCAAGGGCATGTTACT							none
Set8	Rs4959270_F	TGAGAAATCTACCCCCACGA	EXOC2	140	chr6:457633-457772	rs4959270	none	none	none
	Rs4959270_R	GTGTTCTTACCCCCTGTGGA							none
Set9	rs12203592_F	AGGGCAGCTGATCTCTTCAG	IRF4	126	chr6:396245-396370	rs12203592	none	none	none
	rs12203592_R	GCTTCGTCATATGGCTAAACCT							none
Set10	rs1042602 _F	CAACACCCATGTTTAACGACA	TYR	124	chr11:89178441-89178564	rs1042602	none	none	none
	rs1042602 _R	GCTTCATGGGCAAAATCAAT							none
Set11	rs1800407_F	AAGGCTGCCTCTGTTCTACG	OCA2	124	chr15:27985131-27985254	rs1800407	none	none	none
	rs1800407_R	CGATGAGACAGAGCATGATGA							none
Set12	rs2402130_F	ACCTGTCTCACAGTGCTGCT	SLC24A4	150	chr14:92334789-92334938	rs2402130	none	none	none
	rs2402130_R	TTCACCTCGATGACGATGAT							none
Set13	rs12913832_F	TCAACATCAGGGTAAAAATCATGT	HERC2	150	chr15:28120357-28120506	rs12913832	none	none	none	TGTTCTTCATGGCTCTCTGTG
	rs12913832_R	GGCCCCTGATGATGATAGC							none
Set14	rs2378249_F	CGCATAACCCATCCCTCTAA	ASIP/PIGU	136	chr20:34630185-34630320	rs2378249	none	none	none
	rs2378249_R	CATTGCTTTTCAGCCCACAC							none
Set15	Rs12896399_F	CTGGCGATCCAATTCTTTGT	SLC24A4	125	chr14:92307276-92307400	rs12896399	2	none	none
	Rs12896399_R	GACCCTGTGTGAGACCCAGT							none
Set16	Rs1393350_F	TTTCTTTATCCCCCTGATGC	TYR	124	chr11:89277811-89277934	rs1393350	none	none	none
	Rs1393350_R	GGGAAGGTGAATGATAACACG							none
Set17	rs683_F	CACAAAACCACCTGGTTGAA	TYRP1	138	chr9:12709213-12709350	rs683	none	none	none
	rs683_R	TGAAAGGGTCTTCCCAGCTT							none	TCCCAGCTTTGAAAAGTATGC
Assay 02: 17 variants
Set1	rs3114908_F	CAGAACACAGCCACACCCTA	ANKRD11	118	chr16:89317246-89317363	rs3114908	none	none	none
	rs3114908_R	CATAAAGGGGTCACCAGCAA							none	ACAGGAATGGCAGCTTTGAG
Set2	rs1800414_F	GCTGCAGGAGTCAGAAGGTT	OCA2	145	chr15:27951804-27951948	rs1800414	none	none	none
	rs1800414_R	GGGACAAACGAATTGAGGAA							none
Set3	rs10756819_F	AAAGCAAGCTCATGTTTCCA	BNC2	145	chr9:16857995-16858139	rs10756819	none	none	none	GACCAGTTATTTTGGGTTTGGA
	rs10756819_R	CGTCATGACTAGAAAAACACCAA							none
Set4	rs2238289_F	GGAACATGAAGATTTCCCAGT	HERC2	112	chr15:28208003-28208114	rs2238289	none	none	none
	rs2238289_R	CTGATTCAGGTCTGCTGTCACT							none
Set5	rs17128291_F	CCAGCACTGCCAAAATAACA	SLC24A4	129	chr14:92416442-92416570	rs17128291	none	none	none
	rs17128291_R	CTCTTTGGACCCATCACCTC							none
Set6	rs6497292_F	TCTGCTGTAGAACCAATGTCC	HERC2	150	chr15:28250982-28251131	rs6497292	6	6: Chr15:22476979-22477128 Chr15:23285821-23285970 Chr15:28571551-28571700 Chr15:20523936-20524085 Chr15:23316610-23316759 Chr15:28339927-28340076	none
	rs6497292_R	GAATTGCACCTGTAGCTCCAT							none
Set7	rs1129038_F	ATGTCGACTCCTTTGCTTCG	HERC2	137	chr15:28111679-28111815	rs1129038	none	none	none
	rs1129038_R	ACACCAGGCAGCCTACAGTC							none
Set8	rs1667394_F	CAGCTGTAGAGAGAGACTTTGAGG	HERC2	130	chr15:28285002-28285131	rs1667394	3	3: Chr15:20469187-20469316 Chr15:22531122-22531251 Chr15:28626332-28626461	none
	rs1667394_R	CACCATTAAGACGCAGCAAT							none	CAGCAATTCAAAACGTGCAT
Set9	rs1126809_F	TGTTTCTTAGTCTGAATAACCTTTTCC	TYR	100	chr11:89284739-89284838	rs1126809	1	1: Chr11:49415689-49415788	none
	rs1126809_R	GGTGCATTGGCTTCTGGATA							none
Set10	rs1470608_F	TTTCTTGTGTTAACTGTCCTTACAAA	OCA2	145	chr15:28042918-28043062	rs1470608	none	none	none
	rs1470608_R	GGAAAATATGTTAGGGTTGATGG							none
Set11	rs1426654_F	TTCAGCCCTTGGATTGTCTC	SLC24A5	123	chr15:48134253-48134375	rs1426654	none	none	none
	rs1426654_R	TGAGTAAGCAAGAAGTATAAGGAGCA							none
Set12	rs6119471_F	GCAGGAGAATTGCTGGAACT	ASIP	170	chr20:34197265-34197434	rs6119471	>50	none	none
	rs6119471_R	AACCCGAAGGAAGAGTGAAAA							none
Set13	rs1545397_F	GGTATAGGATTATTTGGGGAATGA	OCA2	144	chr15:27942539-27942682	rs1545397	none	none	none	AAAGTGTTCTGGAATTGGATACTGACAA
	rs1545397_R	TGGAGATATAGAATTCACACAACATAAA							none	AAATGGAGATATAGAATTCACACAACA
Set14	rs6059655_F	GTGAGGAAATCGAGGCTCAG	RALY	112	chr20:34077908-34078019	rs6059655	11	none	none
	rs6059655_R	AGGAGAAAGCTGCAGATCCA							none
Set15	rs12441727_F	GGGAAGAGACAGCTCCATGT	OCA2	137	chr15:28026545-28026681	rs12441727	none	none	none
	rs12441727_R	ACAATCCTGGGAGGTACACG							none
Set16	rs3212355_F	GAGTGAACCCAGGAAGATGC	MC1R	144	chr16:89917918-89918061	rs3212355	none	none	none	TTCCACCCTTCAGCACAGA
	rs3212355_R	CATCAAAGGCAGACCTCTCG							none
Set17	rs8051733_F	AGGCGGTGGTCTCTCTCTC	DEF8	124	chr16:89957753-89957876	rs8051733	none	none	none
	rs8051733_R	TTGCAACAGGAGGGTCTAGG							none

## Sheet: SuppTable2
Supplementary Table 2
Original HIrisplex-S SBE primers (as publishedd in [5,17]) with information regarding the generation of potential off-target SBE products and SNPs in primer binding regions (detailed information in Suppl. Table 3) as obtained by BLAST analysis.
Assay 01: 24 variants
Assay position	SNP	SBE primer sequence	SBE fragment length [bases]	within Gene	within PCR fragment	Chr. Pos	Exakt matches in PCR products (target PCR products and high-risk off-target PCR products)	Off-target binding (<=3MM) in PCR products (target PCR products and high-risk off-target PCR products)	Common SNPs (1000G global MAF>0.01) in Primer binding site
1	N29insA/rs312262906/rs796296176	CCAGCTGGGGCTGGCTGCCAA	22	MC1R	Set01	89919345	1	none	none
2	rs11547464	ttttttttttttGCCATCGCCGTGGACC	29	MC1R	Set03	89919683	1	none	none
3	rs885479	ttttttttttttttttttGATGGCCGCAACGGCT	35	MC1R	Set03	89919746	1	none	none
4	rs1805008	tttttttttttttACAGCATCGTGACCCTGCCG	34	MC1R	Set03	89919736	1	none	none
5	rs1805005	tttttttttttttttTGGTGGAGAACGCGCTGGTG	36	MC1R	Set02	89919436	1	none	none
6	rs1805006	ttttttttttttttttttttCTGCCTGGCCTTGTCGGA	39	MC1R	Set02	89919510	1	none	none
7	rs1805007	tttttttttttttttttttttttttCTCCATCTTCTACGCACTG	45	MC1R	Set03	89919709	1	none	none
8	rs1805009	ttttttttttttttttttttttttttttttATCTGCAATGCCATCATC	49	MC1R	Set04	89920138	1	none	none
9	rs201326893 (YOCH)	ttttttttttttttttttttttttttttttCATCTTCTACGCACTGCGCTA	52	MC1R	Set03	89919714	1	none	rs1805007
10	rs2228479	ttttttttttttttttttttttttttttttttttttCTGGTGAGCGGGAGCAAC	55	MC1R	Set02	89919532	1	none	none
11	rs1110400	ttttttttttttttttttttttttttttttCTTCTACGCACTGCGCTACCACAGCA	57	MC1R	Set03	89919722	1	none	rs1805007
12	rs28777	tttttttttttttttttttttttttttttttttttttttCATGTGATCCTCACAGCAG	59	SLC45A2	Set05	33958854	1	none	none
13	rs16891982	ttttttttttttttttttttttttttttttttttttttttttttAAACACGGAGTTGATGCA	63	SLC45A2	Set06	33951588	1	none	none
14	rs12821256	tttttttttttttttttttttttttttttttttttttttGGAGCCAAGGGCATGTTACTACGGCAC	67	KITLG	Set07	88934558	1	none	none
15	rs4959270	tttttttttttttttttttttttttttttttttttttttttGGAACACATCCAAACTATGACACTATG	69	EXOC2	Set08	457748	1	none	none
16	rs12203592	tttttttttttttttttttttttttttttttttttttttttttttTCCACTTTGGTGGGTAAAAGAAGG	70	IRF4	Set09	396321	1	none	none
17	rs1042602	ttttttttttttttttttttttttttttttttttttttttttttttttttttTCAATGTCTCTCCAGATTTCA	74	TYR	Set10	89178528	1	none	none
18	rs1800407	tttttttttttttttttttttttttttttttttttttttttttttttttttttttttttttGCATACCGGCTCTCCC	78	OCA2	Set11	27985172	1	none	none
19	rs2402130	ttttttttttttttttttttttttttttttttttttttttttttttttttttttttttttTGAACCATACGGAGCCCGTG	81	SLC24A4	Set12	92334859	1	none	none
20	rs12913832	ttttttttttttttttttttttttttttttttttttttttttttttttttttttttttttttttTAGCGTGCAGAACTTGACA	84	HERC2	Set13	28120472	1	none	none
21	rs2378249	ttttttttttttttttttttttttttttttttttttttttttttttttttttttttttttttttttCCACACCTCTCCTCAGCCCA	87	ASIP/PIGU	Set14	34630286	1	none	none
22	rs12896399	tttttttttttttttttttttttttttttttttttttttttttttttttttttttttttttttttTCTTTAGGTCAGTATATTTTGGG	89	SLC24A4	Set15	92307319	1	none	none
23	rs1393350	tttttttttttttttttttttttttttttttttttttttttttttttttttttttttttttttttttCATTTGTAAAAGACCACACAGATTT	93	TYR	Set16	89277878	1	none	none
24	rs683	ttttttttttttttttttttttttttttttttttttttttttttttttttttttttttttttttttGCTTTGAAAAGTATGCCTAGAACTTTAAT	96	TYRP1	Set17	12709305	1	none	none
Assay 02: 17 variants
1	rs3114908	TTTTTTTTTTAGAGAAGGGTCAAGCACTT	30	ANKRD11	Set01	89317317	1	none	none
2	rs1800414	TTT TTT TTT TTC AGA ATC CCG TCA GAT ATC CTA	34	OCA2	Set02	27951891	1	none	none
3	rs10756819	TTTTTTTTTTTTGGACCAGTTATTTTGGGTTTGGA	36	BNC2	Set03	16858086	1	none	none
4	rs2238289	TTT TTT TTT TTT TTT TTT TTG AGA TTG GAA GAT TGG AGC C	41	HERC2	Set04	28208069	1	none	none
5	rs17128291	TTT TTT TTT TTT TTT TTT TTT CAA TGT GCA CTG GAT TAA AAG TC	45	SLC24A4	Set05	92416482	1	none	none
6	rs6497292	TTT TTT TTT TTT TTT TTT TTT TTT TTG TCT CCT GTG TCT TCA TCC T	47	HERC2	Set06	28251049	1	6 (2 mismatches, cf. Suppl. Material)	none
7	rs1129038	TTT TTT TTT TTT TTT TTT TTT TTT TTT TTT TTT TTT GAG CCA GGC AGC AGA GC	54	HERC2	Set07	28111713	1	none	none
8	rs1667394	TTT TTT TTT TTT TTT TTT TTT TTT TTT TTT TTT GCA GCA ATT CAA AAC GTG CAT A	56	HERC2	Set08	28285036	1	3 (3 mismatches, cf. Suppl. Material)	none
9	rs1126809	TTT TTT TTT TTT TTT TTT TTT TTT TTT TTT TTT TTT TGT ATT TTT GAG CAG TGG CTC C	59	TYR	Set09	89284793	2	1 (exact match, cf. Suppl. Material)	none
10	rs1470608	TTT TTT TTT TTT TTT TTT TTT TTT TTT TTT TTC ATT CTC TCT TAA AAA TAT TAA TTT GCA CC*	61	OCA2	Set10	28042975	1	none	none
11	rs1426654	TTT TTT TTT TTT TTT TTT TTT TTT TTT TTT TTT TTT TTT TTT TTT TGT CTC AGG ATG TTG CAG GC	66	SLC24A5	Set11	48134287	1	none	none
12	rs6119471	TTT TTT TTT TTT TTT TTT TTT TTT TTT TTT TTT TTT TTT TTT TTT TGA AGG AAG AGT GAA AAT GCG TAA	70	ASIP	Set12	34197406	1	none	none
13	rs1545397	TTT TTT TTT TTT TTT TTT TTT TTT TTT TTT TTT TTT TTT TTT TTT GTA CAA CTT TGT GAA TAT ACT AAA ATA C	74	OCA2	Set13	27942626	1	none	none
14	rs6059655	TTTTTTTTTTTTTTTTTTTTTTTTTTTTTTTTTTTTTTTTTTTTTTTTTTTTTTTTTTTTGCTGATGCCCTGAGCA	77	RALY	Set14	34077942	1	none	none
15	rs12441727	TTT TTT TTT TTT TTT TTT TTT TTT TTT TTT TTT TTT TTT TTT TTT TTT TTT TTT TTT TTT TTT TGG CTC AGT GTG GCC TT	81	OCA2	Set15	28026629	1	none	none
16	rs3212355	TTT TTT TTT TTT TTT TTT TTT TTT TTT TTT TTT TTT TTT TTT TTT TTT TTT TTT TTT TTT TTT TTT TTT TCC GAA GCC CAG CAG G	86	MC1R	Set16	89917970	1	none	none
17	rs8051733	TTT TTT TTT TTT TTT TTT TTT TTT TTT TTT TTT TTT TTT TTT TTT TTT TTT TTT TTT TTT TTT TTT TTT TTC ACC CTG CCT GTC TCG	88	DEF8	Set17	89957798	1	none	none
*The originally published primer sequence is not fully complementary to the target sequence (one CT too much). The corrected SBE primer sequence was used for this analysis.

## Sheet: SuppTable3
Supplementary Table 3
Common SNPs (1000G global MAF>0.01) within primer binding regions of Hirisplex-S-PCR and -SBE primers
SNP	in Primer	Alleles
rs1805007 RefSNP Report - dbSNP - NCBI	SBE-rs1110400, SBE-rs201326893	C>A / C>G / C>T
